# Supplementary material for: Effects of Controlled Ozone Exposure on Circulating microRNAs and Vascular and Coagulation Biomarkers: A Mediation Analysis
Source: Noncoding RNA. 2023 Aug 1;9(4):43. doi: 10.3390/ncrna9040043 (PMC10459325; doi:10.3390/ncrna9040043)
Supplement: Supplementary file 1 [file ncrna-09-00043-s001.zip]

Archive with 1 entries (1 files):
- ncrna-2184418-supplementary.pdf
